# Supplementary material for: Clinical significance of Polycomb gene expression in brain tumors
Source: Mol Cancer. 2010 Sep 30;9:265. doi: 10.1186/1476-4598-9-265 (PMC2958980; doi:10.1186/1476-4598-9-265)
Supplement: Additional file 1 — List of 52 PRC2 targets that are down-regulated in poor prognosis PC patients. Data were generated through Oncomine database. [file 1476-4598-9-265-S1.CSV]

Primary Concept:
Name:	Polycomb Group target genes in human embryonic stem cells
Concept Type:	Literature-defined Concepts (PubMed)
Size:	653 genes
Null List:	All Entrez Gene IDs (36486)
Associated Concept:
Name:	Glioblastoma - Dead at 3 Years - Top 10% Under-expressed (Nutt Brain)
Concept Type:	Oncomine Gene Expression Signatures
Size:	782 genes
Null List:	Human Genome U95A-Av2 Array (7820)
Interaction:
P-value:4.15E-6 Q-value:6.68E-4 Odds Ratio:2.2 Size:52 genes
ADRA1A	adrenergic, alpha-1A-, receptor
ASCL1	achaete-scute complex homolog 1 (Drosophila)
ASTN1	astrotactin 1
ASTN2	astrotactin 2
B4GALNT1	beta-1,4-N-acetyl-galactosaminyl transferase 1
CACNA1B	calcium channel, voltage-dependent, N type, alpha 1B subunit
CACNA1D	calcium channel, voltage-dependent, L type, alpha 1D subunit
CACNA1E	calcium channel, voltage-dependent, R type, alpha 1E subunit
CACNA1G	calcium channel, voltage-dependent, T type, alpha 1G subunit
CRHR1	corticotropin releasing hormone receptor 1
CTNND2	catenin (cadherin-associated protein), delta 2 (neural plakophilin-related arm-repeat protein)
DGKG	diacylglycerol kinase, gamma 90kDa
DIO3	deiodinase, iodothyronine, type III
ERBB4	v-erb-a erythroblastic leukemia viral oncogene homolog 4 (avian)
FAM5C	family with sequence similarity 5, member C
FLJ33790	hypothetical protein FLJ33790
FOXA2	forkhead box A2
FOXE1	forkhead box E1 (thyroid transcription factor 2)
GALNTL4	UDP-N-acetyl-alpha-D-galactosamine:polypeptide N-acetylgalactosaminyltransferase-like 4
GATA4	GATA binding protein 4
GATA6	GATA binding protein 6
GRM7	glutamate receptor, metabotropic 7
HES2	hairy and enhancer of split 2 (Drosophila)
HNF1B	HNF1 homeobox B
HOXB3	homeobox B3
HOXC6	homeobox C6
HOXD1	homeobox D1
HOXD9	homeobox D9
KCNAB1	potassium voltage-gated channel, shaker-related subfamily, beta member 1
KCNH1	potassium voltage-gated channel, subfamily H (eag-related), member 1
LMX1B	LIM homeobox transcription factor 1, beta
MAPT	microtubule-associated protein tau
NCAM1	neural cell adhesion molecule 1
NFIX	nuclear factor I/X (CCAAT-binding transcription factor)
NKX2-1	NK2 homeobox 1
NOL4	nucleolar protein 4
NR4A3	nuclear receptor subfamily 4, group A, member 3
NRG1	neuregulin 1
NTRK2	neurotrophic tyrosine kinase, receptor, type 2
OCA2	oculocutaneous albinism II (pink-eye dilution homolog, mouse)
OLIG2	oligodendrocyte lineage transcription factor 2
PAX2	paired box 2
PDE4DIP	phosphodiesterase 4D interacting protein (myomegalin)
PDGFRA	platelet-derived growth factor receptor, alpha polypeptide
RGS20	regulator of G-protein signaling 20
SLC9A3	solute carrier family 9 (sodium/hydrogen exchanger), member 3
SORCS3	sortilin-related VPS10 domain containing receptor 3
SPON1	spondin 1, extracellular matrix protein
SRD5A2	steroid-5-alpha-reductase, alpha polypeptide 2 (3-oxo-5 alpha-steroid delta 4-dehydrogenase alpha 2)
TRADD	TNFRSF1A-associated via death domain
WNT11	wingless-type MMTV integration site family, member 11
WNT7A	wingless-type MMTV integration site family, member 7A
